# Supplementary material for: Reversible induction of mitophagy by an optogenetic bimodular system
Source: Nat Commun. 2019 Apr 4;10:1533. doi: 10.1038/s41467-019-09487-1 (PMC6449392; doi:10.1038/s41467-019-09487-1)
Supplement: Supplementary file 8 — Source Data [file 41467_2019_9487_MOESM8_ESM.xlsx]

## Sheet: Fig 1b
Figure 1b:						α-AMBRA1
			Less Exposed					More Exposed
												Loading Order: as in Figure 1b
												The arrow shows the line where the membrane was cut
						α-MnSOD (also known as SOD2)
											Loading Order: as in Figure 1b
											The arrow shows the line where the membrane was cut
						Beta-Tubulin
											Loading Order: as in Figure 1b
											The arrow shows the line where the membrane was cut

## Sheet: Fig 1c
Figure 1c:			Dark	Light
		PCC	0.365	0.826
			0.353	0.852
			0.479	0.882
		MOC	0.363	0.85
			0.243	0.857
			0.24	0.836

## Sheet: Fig 1d
Figure 1d:			Dark	1 Pulse	8 Pulses
		PCC	0.71	0.837	0.945
			0.714	0.828	0.98
			0.719	0.883	0.972
		MOC	0.45	0.658	0.96
			0.443	0.656	0.94
			0.456	0.69	0.9

## Sheet: Fig 2b (LEFT HEMIPANEL)
Figure 2b:
					LEFT HEMI-PANEL GELS
					(Cells overexpressing AMBRA1-RFP-sspB/Venus-iLID-ActA)
					(Bands shown come from two different gels, and respective actin loading controls are also shown)
	GEL1
					α-MnSOD (also known as SOD2)
		Less Exposed						More Exposed
											Loading Order in the box: as in Figure 2b
					α-AMBRA1 & α-Actin
		Less Exposed						More Exposed
													Loading Order in the box: as in Figure 2b
	GEL2
					α-HSP60, α-Tom20 & α-Actin
		Less Exposed						More Exposed
													Loading Order in the box: as in Figure 2b
													The arrow shows the line where the membrane was cut
					DENSITOMETRIC QUANTIFICATION (normalized over the first lane)
			Dark	Light	Dark+NH4Cl	Light+NH4Cl
		SOD2/Actin	1	0.353391	1.05627	1.30413
			1	0.778351	1.62986	3.0395
			1	0.799698	3.1207	3.37247
			1	0.535861	2.90387	1.85023
		HSP60/Actin	1	0.640388	0.611827	0.833275
			1	0.404244	1.48213	1.82541
			1	0.407842	0.824594	0.740337
			1	0.707057	0.81679	1.00314
		TOM20/Actin	1	0.499851	0.791926	0.84155
			1	0.780097	0.705261	0.792036
			1	0.403181	1.39792	1.01227
			1	0.577468	0.953124	0.650413

## Sheet: Fig 2b (RIGHT HEMIPANEL)
Figure 2b:
					RIGHT HEMI-PANEL GELS
					(Cells overexpressing RFP-sspB/Venus-iLID-ActA)
					Bands shown come from two different gels, and respective actin loading controls are also shown)
	GEL1
					α-MnSOD (also known as SOD2) & α-Tom20
		Less Exposed						More Exposed
															Loading Order in the box: as in Figure 2b
															The arrow shows the line where the membrane was cut
					α-HSP60 & α-Actin
		Less Exposed						More Exposed
															Loading Order in the box: as in Figure 2b
															The arrow shows the line where the membrane was cut
	GEL2
					α-AMBRA1
														Loading Order in the box: as in Figure 2b
					α-Actin
														Loading Order in the box: as in Figure 2b
						DENSITOMETRIC QUANTIFICATION (normalized over the first lane) in Suppl Fig 07
				Dark	Light	Dark+NH4Cl	Light+NH4Cl
			SOD2/Actin	1	1.0806	2.52468	2.58738
				1	1.23851	1.62147	1.80535
				1	1.67546	2.80252	2.8648
			HSP60/Actin	1	0.744143	0.619049	0.746763
				1	0.910514	0.919456	0.866622
				1	1.50966	1.33811	1.12423
			TOM20/Actin	1	1.48991	0.992245	1.21656
				1	1.19638	1.10072	1.37119
				1	1.2534	1.5046	1.47427

## Sheet: Fig 2c
Figure 2c:
			Dark	1h45	3h30	5h15	7h	8h45	10h30
		Mass Index	890626	859825	650732	567170	452857	337304	290974
			898956	831144	655243	570061	392280	276395	174947
			904791	855484	662987	578616	432568	316849	242960
		Area	0.122	0.096	0.082	0.066	0.043	0.044	0.025
			0.121	0.081	0.071	0.051	0.03	0.019	0.017
			0.122	0.0935	0.0825	0.0665	0.0435	0.0445	0.0255
			Dark	Light
		Mean Signal	38699	56160
			34069	39567
			39401	49596

## Sheet: Fig 3a
Figure 3a:
			Light	1 Dark	2 min Dark	3 min Dark
		PCC	0.714	0.628	0.583	0.578
			0.824	0.67	0.642	0.638
			0.719	0.613	0.643	0.605
			0.806	0.748	0.548	0.541
			0.709	0.677	0.62	0.593
		MOC	0.844	0.794	0.482	0.486
			0.949	0.902	0.637	0.578
			0.732	0.615	0.562	0.539
			0.774	0.714	0.611	0.565
			0.806	0.694	0.677	0.579

## Sheet: Fig 3b
Figure 3b:
					LEFT HEMI-PANEL GELS												RIGHT HEMI-PANEL GELS
					(Cells overexpressing AMBRA1-RFP-sspB/Venus-iLID-ActA)												(Cells overexpressing RFP-sspB/Venus-iLID-ActA)
					(Bands shown come from two different gels, and respective loading controls are also shown)												Bands shown come from two different gels, and respective actin loading controls are also shown)
	GEL1
																	α-MnSOD (also known as SOD2)
					α-MnSOD (also known as SOD2)
														Less Exposed					More Exposed
	Less Exposed							More Exposed
																										Loading Order in the box: as in Figure 3b
					α-Actin												α-Actin
																					Loading Order in the box: as in Figure 3b
	GEL2
					α-AMBRA1 & HSP90												α-AMBRA1 & HSP90
																					Loading Order in the box: as in Figure 3b
										DENSITOMETRIC QUANTIFICATION (normalized over the first lane)
			Dark	Light 24h	Rescue	Light 48h
		SOD2/Actin	1	0.486405	1.13052	0.636986										Dark	Light 24h	Rescue	Light 48h
			1	0.684605	1.17209	0.306757									SOD2/Actin	1	0.949894	1.06625	1.15719
			1	0.550826	0.863001	0.701521										1	1.38387	1.24683	1.16151
																1	1.21139	0.742183	0.947346

## Sheet: Fig 4a
Figure 4a:
			Dark	Light						Dark	Light
		Tom20 Intensity per cell (Cells overexpressing AMBRA1-RFP-sspB/Venus-iLID-ActA)	27.59	8.03					Tom20 Intensity per cell (Cells overexpressing RFP-sspB/Venus-iLID-ActA)	35.444	28.564
			27.21	7.26						41.13	32.625
			28.208	7.996						39.643	33.721
			33.158	6.704						39.344	33.432

## Sheet: Fig 4b
Figure 4b:
					LEFT HEMI-PANEL GELS												RIGHT HEMI-PANEL GELS
					(Cells overexpressing AMBRA1-RFP-sspB/Venus-iLID-ActA)												(Cells overexpressing RFP-sspB/Venus-iLID-ActA)
					(Bands shown come from two different gels, and respective loading controls are also shown)												Bands shown come from two different gels, and respective actin loading controls are also shown)
	GEL1
																			α-MnSOD (also known as SOD2)
					α-MnSOD (also known as SOD2)
																Less Exposed							More Exposed
	Less Exposed							More Exposed
																											Loading Order in the box: as in Figure 4b
																											The arrow shows the line where the membrane was cut
																				α-Tom20
					α-Tom20
	Less Exposed							More Exposed								Less Exposed							More Exposed
																												Loading Order in the box: as in Figure 4b
																												The arrow shows the line where the membrane was cut
					α-GAPDH
																				α-GAPDH
																												Loading Order in the box: as in Figure 4b
																												The arrow shows the line where the membrane was cut
	GEL2
																	α-AMBRA1
				α-AMBRA1
																								Loading Order in the box: as in Figure 4b
				α-GAPDH												α-GAPDH
																								Loading Order in the box: as in Figure 4b
											DENSITOMETRIC QUANTIFICATION (normalized over the first lane)
				Dark	Light 24h
			SOD2/GAPDH	1	0.546024												Dark	Light 24h
				1	0.54977											SOD2/GAPDH	1	0.679807
				1	0.774974												1	1.30543
				1	0.63												1	0.947587
			Tom20/GAPDH	1	0.416799												1	0.84
				1	0.408396											SOD2/GAPDH	1	0.618521
				1	0.676649												1	1.12431
				1	0.52												1	0.943217
																	1	0.87

[truncated: 14 more sheets: Fig 5b, Fig 5c, Fig 6b, Fig 6c, Suppl Fig 01, Suppl Fig 03, Suppl Fig 05, Suppl Fig 07, Suppl Fig 08b, Suppl Fig 09, Suppl Fig 10, Suppl Fig 14a, Suppl Fig 14b, Suppl Fig 17]
